# Supplementary material for: Alburnoides manyasensis (Actinopterygii, Cyprinidae), a new species of cyprinid fish from Manyas Lake basin, Turkey
Source: Zookeys. 2013 Mar 8;(276):85–02. doi: 10.3897/zookeys.276.4107 (PMC3677345; doi:10.3897/zookeys.276.4107)
Supplement: XML Treatment for Alburnoides manyasensis [file zookeys.276.4107-treatment1.xml]

<!DOCTYPE tp:taxon-treatment
  PUBLIC "-//TaxonX//DTD Taxonomic Treatment Publishing DTD v0 20100105//EN" "tax-treatment-NSO.dtd">
<tp:taxon-treatment xmlns:tp="http://www.plazi.org/taxpub"><tp:treatment-meta><mixed-citation publication-type="journal"><person-group><name><surname>Turan</surname><given-names>Davut</given-names></name><name><surname>Ekmekçi</surname><given-names>F. Güler</given-names></name><name><surname>Kaya</surname><given-names>Cüneyt</given-names></name><name><surname>Güçlü</surname><given-names>S. Serkan</given-names></name></person-group><article-title>
                    <bold><italic>Alburnoides manyasensis</italic></bold> (Actinopterygii, Cyprinidae), a new species of cyprinid fish from Manyas Lake basin, Turkey
                </article-title><source>Zookeys</source><day>8</day><month>3</month><year>2013</year><volume>2013</volume><issue>276</issue><fpage>85</fpage><lpage>02</lpage><pub-id pub-id-type="doi">10.3897/zookeys.276.4107</pub-id></mixed-citation></tp:treatment-meta><tp:nomenclature><tp:taxon-name>
                        <tp:taxon-name-part taxon-name-part-type="genus">Alburnoides</tp:taxon-name-part>
                        <tp:taxon-name-part taxon-name-part-type="species">manyasensis</tp:taxon-name-part>
                    <object-id xmlns:xlink="http://www.w3.org/1999/xlink" xlink:type="simple">urn:lsid:zoobank.org:act:9A720EDC-D057-4EBB-949C-C298544FE46A</object-id>
								<object-id xmlns:xlink="http://www.w3.org/1999/xlink" xlink:type="simple">http://species-id.net/wiki/Alburnoides_manyasensis</object-id>
								</tp:taxon-name><tp:taxon-status xmlns:xlink="http://www.w3.org/1999/xlink" xlink:type="simple">sp. n.</tp:taxon-status><xref ref-type="fig" rid="F2">Fig. 2</xref><xref ref-type="fig" rid="F3">3</xref></tp:nomenclature><tp:treatment-sec sec-type="Holotype"><title>Holotype.</title><p>FFR 01069. Female. 82 mm SL; Turkey, Balıkesir Prov., Koca Stream at outlet of Manyas Dam Lake, Lake Manyas drainage; <named-content xmlns:xlink="http://www.w3.org/1999/xlink" content-type="dwc:verbatimCoordinates" xlink:type="simple">39°59'26"N, 27°47'58"E</named-content>, 11 July 2007, coll. D. Turan and R. Buyurucu.
                    </p><p><bold>Paratypes.</bold> FFR 01073, 24, 54–92 mm SL; same data as holotype.
                    </p></tp:treatment-sec><tp:treatment-sec sec-type="Diagnosis"><title>Diagnosis.</title><p><italic><tp:taxon-name>Alburnoides manyasensis</tp:taxon-name></italic> is distinguished from all the species of <italic><tp:taxon-name>Alburnoides</tp:taxon-name></italic> in Turkey and adjacent areas by a combination of the following characters (none unique to the species):partly or slightly developed ventral keel between pelvic fin and anal fin, scaleless about 1/2 to 2/3 its length; upper body profile markedly convex, with marked hump at nape, especially in specimens larger than 60 mm SL; upper head profile straight or slightly convex in interorbital area, slightly convex on snout; corner of mouth reaching vertical through anterior margin of pupil; snout with slightly pointed tip; interorbital width 7–8% SL; dark grey stripe indistinct or slightly distinct in anterior part of body but distinct in posterior body; pigmentation of lateral line slightly distinct in anterior part of body but indistinct in posterior part of body (<xref ref-type="fig" rid="F3">Fig. 3</xref>) in most of specimens; 45–52+2–3 lateral-line scales, 9–12 scale rows between lateral line and dorsal-fin origin, 4–5 scale rows between lateral line and anal-fin origin, 10½–12½ branched anal-fin rays; pharyngeal teeth 4.2–2.4, markedly hooked; total vertebrae 40–42: 20–22, with mode of 21, abdominal and 19–21, with mode of 20, caudal vertebrae.
                    </p><!--PageBreak--></tp:treatment-sec><tp:treatment-sec sec-type="Description"><title>Description.</title><p>Maximum known size 92 mm SL. General appearance shown in <xref ref-type="fig" rid="F3">Fig. 3</xref>; morphometric and meristic data given in Tables 1 and 3. Body deep, its depth at dorsal-fin origin 29–32% SL, mean 29.4, at anal-fin origin 22–27% SL, mean 24.4, and markedly compressed. Dorsal profile markedly convex with marked hump at nape in specimens larger than 60 mm SL, ventral profile less convex than dorsal profile. Predorsal length 52–58% SL, mean 54.2. Caudal peduncle deep, its depth 11–12% SL, mean 11.5. Head short, its length 25–27% SL, mean 26.0, approximately 0.8–0.9 times body depth at dorsal fin origin, dorsal profile straight or slightly convex at interorbital area, slightly convex at snout. Snout short, slightly pointed, its length 6–8% SL, mean 6.8, shorter than both eye diameter (eye diameter 7–9% SL, mean 8.2) and interorbital width (interorbital width 7–8 %SL, mean 7.7). Mouth terminal, with very slightly marked chin, its corner reaching vertical through anterior margin of pupil.
                    </p><p>Lateral line with 45–52 + 2–3 scales; (9)10–12 scales rows between lateral line and dorsal-fin origin; 4–5 scales between lateral line and anal-fin origin. Gill rakers 8−10: 2–3 + 6–7 on outer side of first gill arch. Dorsal fin with 3 simple and 8½, rarely 7½ or 9½, branched rays; its depth 21–27% SL, outer margin straight or slightly concave. Pectoral fin long, not reaching pelvic-fin origin in both sexes, its length 20–24% SL, outer margin slightly convex, with 12–13 branched rays. Pelvic fin rounded, reaching <!--PageBreak--><!--PageBreak--><!--PageBreak-->or slightly behind anus, with 1 simple and 7 branched rays. Anal fin with 3 simple and 10½–12½ branched rays, outer margin concave. Caudal fin forked, lobes slightly pointed.</p><p>Pharyngeal teeth 4.2–2.4, markedly hooked. Total vertebrae 40–42; predorsal vertebrae 13–15 with mode of 14; number of abdominal vertebrae 20–22 with mode of 21, and that of caudal vertebrae 19–21 with mode of 20 (frequency of occurrence of character states given in <xref ref-type="table" rid="T3">Table 3</xref>). Abdominal region longer than caudal region, rarely regions equal, and difference between abdominal and caudal counts varying from 2 to –1; most common vertebral formula 21+20.
                    </p><p><bold>Sexual dimorphism.</bold> There are small tubercles on rays of anal fins in male. The length of the paired fins does not display any statistically significant difference in males and females as it often occurs in other <italic><tp:taxon-name>Alburnoides</tp:taxon-name></italic> species.
                    </p><p><bold>Coloration.</bold> Formalin preserved adults and juveniles brownish on back and upper part of flank, yellowish on lower part of flank and belly. Caudal and dorsal fins light grey; pectoral, pelvic and anal fins yellowish. Spots along lateral line above and below pores slightly distinct in anterior part of body but indistinct in posterior part. Dark grey stripe (its width approximately equal to eye diameter) on upper part of flank from posterior margin of operculum to caudal peduncle, slightly distinct in anterior body part but clearly distinct in posterior part. No or few dark pigment dots on each scale pocket below lateral stripe.
                    </p></tp:treatment-sec><tp:treatment-sec sec-type="Distribution"><title>Distribution and notes on biology.</title><p><italic><tp:taxon-name>Alburnoides manyasensis</tp:taxon-name></italic> is known only from the Koca Stream, drainage of Lake Manyas, Marmara Sea basin (<xref ref-type="fig" rid="F1">Fig. 1</xref>).It inhabits clear fast running water with cobble and pebble substrates. <italic><tp:taxon-name>Capoeta tinca</tp:taxon-name></italic> (Heckel, 1843), <italic><tp:taxon-name>Barbus oligolepis</tp:taxon-name></italic> Battalgil, 1941,<italic> Squalius cii</italic> (Richardson, 1857),<italic> Vimba vimba</italic> (Linnaeus, 1758),<italic> Chondrostoma</italic> sp.,<italic> Rhodeus amarus</italic> (Bloch, 1782), <italic><tp:taxon-name>Oxynoemacheilus</tp:taxon-name></italic> sp. and <italic><tp:taxon-name>Alburnus</tp:taxon-name></italic> sp.were collected together with <italic><tp:taxon-name>Alburnoides manyasensis</tp:taxon-name></italic>.
                    </p></tp:treatment-sec><tp:treatment-sec sec-type="Etymology"><title>Etymology.</title><p>The name of the species, an adjective, is derived from the name of Lake Manyas.</p><fig id="F3" position="float" orientation="portrait"><label>Figure 3.</label><caption><p><italic><tp:taxon-name>Alburnoides manyasensis</tp:taxon-name></italic>; Turkey: Balıkesir Province: Koca Stream, Lake Manyas drainage, holotype, FFR 01069, female, 82 mm SL.</p></caption><graphic xmlns:xlink="http://www.w3.org/1999/xlink" xlink:href="ZooKeys-276-085-g003.jpg" position="float" orientation="portrait" xlink:type="simple"/></fig><table-wrap position="float" orientation="portrait" id="T1"><label>Table 1.</label><caption><p>Morphometric characters in <italic><tp:taxon-name>Alburnoides manyasensis</tp:taxon-name></italic>, <italic><tp:taxon-name>Alburnoides</tp:taxon-name></italic>. cf. <italic>smyrnae</italic> and <italic><tp:taxon-name>Alburnoides tzanevi</tp:taxon-name></italic>. Mean values are given in parentheses.</p></caption><table><tbody><tr><th rowspan="1" colspan="1"/><th rowspan="1" colspan="3"><italic><tp:taxon-name>Alburnoides manyasensis</tp:taxon-name></italic>, n=24
                                    </th><th rowspan="1" colspan="2"><italic><tp:taxon-name>Alburnoides</tp:taxon-name></italic> cf. <italic>smyrnae</italic>, n=8
                                    </th><th rowspan="1" colspan="2"><italic><tp:taxon-name>Alburnoides tzanevi</tp:taxon-name></italic>, n=10
                                    </th><th rowspan="1" colspan="2"><italic><tp:taxon-name>Alburnoides tzanevi</tp:taxon-name></italic>, n=10
                                    </th></tr><tr><th rowspan="1" colspan="1">Basin</th><th rowspan="1" colspan="3">Marmara Sea</th><th rowspan="1" colspan="2">Aegean Sea</th><th rowspan="1" colspan="2">Black Sea</th><th rowspan="1" colspan="2">Black Sea</th></tr><tr><th rowspan="1" colspan="1">River or stream</th><th rowspan="1" colspan="3">Koca</th><th rowspan="1" colspan="2">Büyük Menderes</th><th rowspan="1" colspan="2">Terkos </th><th rowspan="1" colspan="2">Istranca</th></tr><tr><th rowspan="1" colspan="1"/><th rowspan="1" colspan="1">Range</th><th rowspan="1" colspan="1">SD</th><th rowspan="1" colspan="1"><italic>Holo-type</italic>
                                    </th><th rowspan="1" colspan="1">Range</th><th rowspan="1" colspan="1">SD</th><th rowspan="1" colspan="1">Range</th><th rowspan="1" colspan="1">SD</th><th rowspan="1" colspan="1">Range</th><th rowspan="1" colspan="1">SD</th></tr><tr><td rowspan="1" colspan="1">Standard length (mm)</td><td rowspan="1" colspan="1">54–92</td><td rowspan="1" colspan="1"/><td rowspan="1" colspan="1">80</td><td rowspan="1" colspan="1">58–77</td><td rowspan="1" colspan="1"/><td rowspan="1" colspan="1">63–81</td><td rowspan="1" colspan="1"/><td rowspan="1" colspan="1">63–94</td><td rowspan="1" colspan="1"/></tr><tr><td rowspan="1" colspan="1"><bold>In percents of standard length</bold>
                                    </td><td rowspan="1" colspan="1"/><td rowspan="1" colspan="1"/><td rowspan="1" colspan="1"/><td rowspan="1" colspan="1"/><td rowspan="1" colspan="1"/><td rowspan="1" colspan="1"/><td rowspan="1" colspan="1"/><td rowspan="1" colspan="1"/><td rowspan="1" colspan="1"/></tr><tr><td rowspan="1" colspan="1">Head length</td><td rowspan="1" colspan="1">24.5–27.3 (26.0)</td><td rowspan="1" colspan="1">0.68</td><td rowspan="1" colspan="1">25.2</td><td rowspan="1" colspan="1">25.7–27.8 (26.7)</td><td rowspan="1" colspan="1">0.71</td><td rowspan="1" colspan="1">26.0–27.7 (26.6)</td><td rowspan="1" colspan="1">0.58</td><td rowspan="1" colspan="1">24.8–26.8 (25.6)</td><td rowspan="1" colspan="1">0.71</td></tr><tr><td rowspan="1" colspan="1">Body depth at dorsal fin origin</td><td rowspan="1" colspan="1">28.8–31.9 (29.4)</td><td rowspan="1" colspan="1">1.14</td><td rowspan="1" colspan="1">30.0</td><td rowspan="1" colspan="1">27.8–29.5 (28.6)</td><td rowspan="1" colspan="1">0.64</td><td rowspan="1" colspan="1">24.5–27.2 (25.9)</td><td rowspan="1" colspan="1">0.95</td><td rowspan="1" colspan="1">23.7–26.0 (24.9)</td><td rowspan="1" colspan="1">0.83</td></tr><tr><td rowspan="1" colspan="1">Body depth at anal fin origin</td><td rowspan="1" colspan="1">22.3–26.8 (24.4)</td><td rowspan="1" colspan="1">1.26</td><td rowspan="1" colspan="1">25.5</td><td rowspan="1" colspan="1">23.2–25.2 (24.3)</td><td rowspan="1" colspan="1">0.64</td><td rowspan="1" colspan="1">21.0–22.9 (22.0)</td><td rowspan="1" colspan="1">0.62</td><td rowspan="1" colspan="1">20.4–21.8 (21.0)</td><td rowspan="1" colspan="1">0.52</td></tr><tr><td rowspan="1" colspan="1">Caudal peduncle depth</td><td rowspan="1" colspan="1">10.7–12.2 (11.5)</td><td rowspan="1" colspan="1">0.42</td><td rowspan="1" colspan="1">11.8</td><td rowspan="1" colspan="1">10.8–12.3 (11.8)</td><td rowspan="1" colspan="1">0.47</td><td rowspan="1" colspan="1">10.2–11.0 (10.5)</td><td rowspan="1" colspan="1">0.24</td><td rowspan="1" colspan="1">8.8–10.3 (9.4)</td><td rowspan="1" colspan="1">0.49</td></tr><tr><td rowspan="1" colspan="1">Predorsal length</td><td rowspan="1" colspan="1">52.4–57.8 (54.2)</td><td rowspan="1" colspan="1">1.31</td><td rowspan="1" colspan="1">52.7</td><td rowspan="1" colspan="1">50.7–55.1 (53.0)</td><td rowspan="1" colspan="1">1.29</td><td rowspan="1" colspan="1">52.9–54.3 (53.6)</td><td rowspan="1" colspan="1">0.48</td><td rowspan="1" colspan="1">51.0–53.9 (52.5)</td><td rowspan="1" colspan="1">1.00</td></tr><tr><td rowspan="1" colspan="1">Prepelvic length</td><td rowspan="1" colspan="1">44.4–49.7 (46.8)</td><td rowspan="1" colspan="1">1.33</td><td rowspan="1" colspan="1">46.9</td><td rowspan="1" colspan="1">46.0–47.9 (46.8)</td><td rowspan="1" colspan="1">0.71</td><td rowspan="1" colspan="1">46.1–48.9 (47.5)</td><td rowspan="1" colspan="1">0.87</td><td rowspan="1" colspan="1">44.8–48.0 (46.2)</td><td rowspan="1" colspan="1">1.23</td></tr><tr><td rowspan="1" colspan="1">Preanal length</td><td rowspan="1" colspan="1">61.4–67.2 (64.5)</td><td rowspan="1" colspan="1">1.54</td><td rowspan="1" colspan="1">66.4</td><td rowspan="1" colspan="1">63.2–67.7 (65.2)</td><td rowspan="1" colspan="1">1.34</td><td rowspan="1" colspan="1">64.0–68.8 (66.8)</td><td rowspan="1" colspan="1">1.45</td><td rowspan="1" colspan="1">65.4–68.0 (66.5)</td><td rowspan="1" colspan="1">0.99</td></tr><tr><td rowspan="1" colspan="1">Pectoral-fin origin to anal fin</td><td rowspan="1" colspan="1">38.1–44.2 (41.3)</td><td rowspan="1" colspan="1">1.36</td><td rowspan="1" colspan="1">44.2</td><td rowspan="1" colspan="1">38.3–42.9 (40.8)</td><td rowspan="1" colspan="1">1.73</td><td rowspan="1" colspan="1">38.4–44.5 (42.7)</td><td rowspan="1" colspan="1">1.87</td><td rowspan="1" colspan="1">40.2–44.3 (42.5)</td><td rowspan="1" colspan="1">1.38</td></tr><tr><td rowspan="1" colspan="1">Pectoral-fin origin to pelvic fin</td><td rowspan="1" colspan="1">20.5–24.5 (22.9)</td><td rowspan="1" colspan="1">0.94</td><td rowspan="1" colspan="1">23.7</td><td rowspan="1" colspan="1">19.3–25.0 (22.2)</td><td rowspan="1" colspan="1">1.90</td><td rowspan="1" colspan="1">21.3–24.6 (22.9)</td><td rowspan="1" colspan="1">1.11</td><td rowspan="1" colspan="1">20.1–24.4 (22.1)</td><td rowspan="1" colspan="1">1.34</td></tr><tr><td rowspan="1" colspan="1">Pelvic-fin origin to anal fin</td><td rowspan="1" colspan="1">16.7–21.2 (18.6)</td><td rowspan="1" colspan="1">1.14</td><td rowspan="1" colspan="1">21.2</td><td rowspan="1" colspan="1">17.1–20.3 (18.7)</td><td rowspan="1" colspan="1">1.10</td><td rowspan="1" colspan="1">18.0–21.9 (20.2)</td><td rowspan="1" colspan="1">1.16</td><td rowspan="1" colspan="1">20.4–22.8 (21.3)</td><td rowspan="1" colspan="1">0.83</td></tr><tr><td rowspan="1" colspan="1">Caudal peduncle length</td><td rowspan="1" colspan="1">20.4–25.0 (22.2)</td><td rowspan="1" colspan="1">1.20</td><td rowspan="1" colspan="1">22.3</td><td rowspan="1" colspan="1">20.7–26.2 (23.7)</td><td rowspan="1" colspan="1">2.31</td><td rowspan="1" colspan="1">18.2–21.0 (19.5)</td><td rowspan="1" colspan="1">1.02</td><td rowspan="1" colspan="1">18.1–23.1 (20.4)</td><td rowspan="1" colspan="1">1.53</td></tr><tr><td rowspan="1" colspan="1">Dorsal fin depth</td><td rowspan="1" colspan="1">21.3–27.3 (24.4)</td><td rowspan="1" colspan="1">1.64</td><td rowspan="1" colspan="1">23.3</td><td rowspan="1" colspan="1">21.7–27.9 (24.6)</td><td rowspan="1" colspan="1">1.94</td><td rowspan="1" colspan="1">20.6–23.4 (21.8)</td><td rowspan="1" colspan="1">0.99</td><td rowspan="1" colspan="1">20.7–25.6 (22.0)</td><td rowspan="1" colspan="1">1.38</td></tr><tr><td rowspan="1" colspan="1">Pectoral fin length</td><td rowspan="1" colspan="1">20.1–23.6 (21.3)</td><td rowspan="1" colspan="1">0.83</td><td rowspan="1" colspan="1">20.7</td><td rowspan="1" colspan="1">18.6–23.6 (20.6)</td><td rowspan="1" colspan="1">2.09</td><td rowspan="1" colspan="1">19.2–21.7 (20.2)</td><td rowspan="1" colspan="1">0.91</td><td rowspan="1" colspan="1">18.4–21.7 (19.9)</td><td rowspan="1" colspan="1">0.99</td></tr><tr><td rowspan="1" colspan="1">Pelvic fin length</td><td rowspan="1" colspan="1">14.5–18.5 (16.8)</td><td rowspan="1" colspan="1">0.80</td><td rowspan="1" colspan="1">16.5</td><td rowspan="1" colspan="1">17.3–21.0 (19.2)</td><td rowspan="1" colspan="1">1.18</td><td rowspan="1" colspan="1">13.5–17.0 (15.9)</td><td rowspan="1" colspan="1">0.99</td><td rowspan="1" colspan="1">15.7–17.1 (16.5)</td><td rowspan="1" colspan="1">0.47</td></tr><tr><td rowspan="1" colspan="1">Anal fin length</td><td rowspan="1" colspan="1">15.9–20.9 (18.7)</td><td rowspan="1" colspan="1">1.98</td><td rowspan="1" colspan="1">18.0</td><td rowspan="1" colspan="1">18.4–21.3 (20.0)</td><td rowspan="1" colspan="1">1.03</td><td rowspan="1" colspan="1">16.9–18.4 (17.5)</td><td rowspan="1" colspan="1">0.41</td><td rowspan="1" colspan="1">17.3–19.0 (18.1)</td><td rowspan="1" colspan="1">0.52</td></tr><tr><td rowspan="1" colspan="1">Upper caudal-fin lobe</td><td rowspan="1" colspan="1">21.2–27.2 (24.5)</td><td rowspan="1" colspan="1">1.73</td><td rowspan="1" colspan="1">23.9</td><td rowspan="1" colspan="1">27.9–31.3 (29.1)</td><td rowspan="1" colspan="1">1.07</td><td rowspan="1" colspan="1">21.5–24.4 (22.9)</td><td rowspan="1" colspan="1">0.97</td><td rowspan="1" colspan="1">22.4–26.8 (23.1)</td><td rowspan="1" colspan="1">1.54</td></tr><tr><td rowspan="1" colspan="1">Middle caudal-fin lobe</td><td rowspan="1" colspan="1">12–15.9 (14.4)</td><td rowspan="1" colspan="1">0.99</td><td rowspan="1" colspan="1">14.7</td><td rowspan="1" colspan="1">14.3–17.3 (16.0)</td><td rowspan="1" colspan="1">1.09</td><td rowspan="1" colspan="1">13.3–14.7 (14.1)</td><td rowspan="1" colspan="1">0.54</td><td rowspan="1" colspan="1">12.4 –14.5 (13.4)</td><td rowspan="1" colspan="1">0.90</td></tr><tr><td rowspan="1" colspan="1">Head width<sub>1</sub>
                                    </td><td rowspan="1" colspan="1">7.6–9.7 (8.8)</td><td rowspan="1" colspan="1">0.64</td><td rowspan="1" colspan="1">9.5</td><td rowspan="1" colspan="1">8.9–10.3 (9.9)</td><td rowspan="1" colspan="1">0.49</td><td rowspan="1" colspan="1">8.5–9.7 (9.2)</td><td rowspan="1" colspan="1">0.39</td><td rowspan="1" colspan="1">7.9–9.6 (9.1)</td><td rowspan="1" colspan="1">0.44</td></tr><tr><td rowspan="1" colspan="1">Head width<sub>2</sub>
                                    </td><td rowspan="1" colspan="1">11.5–13.6 (12.7)</td><td rowspan="1" colspan="1">0.54</td><td rowspan="1" colspan="1">12.8</td><td rowspan="1" colspan="1">13.3–15.3 (14.0)</td><td rowspan="1" colspan="1">0.58</td><td rowspan="1" colspan="1">11.2–12.5 (11.9)</td><td rowspan="1" colspan="1">0.44</td><td rowspan="1" colspan="1">11.6–12.4 (12.1)</td><td rowspan="1" colspan="1">0.32</td></tr><tr><td rowspan="1" colspan="1">Head width<sub>3</sub>
                                    </td><td rowspan="1" colspan="1">12.4–15.9 (13.6)</td><td rowspan="1" colspan="1">0.70</td><td rowspan="1" colspan="1">13.8</td><td rowspan="1" colspan="1">14.2–17.7 (15.0)</td><td rowspan="1" colspan="1">0.52</td><td rowspan="1" colspan="1">12.2–13.2 (12.8)</td><td rowspan="1" colspan="1">0.35</td><td rowspan="1" colspan="1">12.4–14.6 (13.1)</td><td rowspan="1" colspan="1">0.60</td></tr><tr><td rowspan="1" colspan="1">Head depth<sub>1</sub>
                                    </td><td rowspan="1" colspan="1">13.2–15.0 (14.1)</td><td rowspan="1" colspan="1">0.56</td><td rowspan="1" colspan="1">14.4</td><td rowspan="1" colspan="1">14.4–16.0 (15.2)</td><td rowspan="1" colspan="1">0.53</td><td rowspan="1" colspan="1">13.8–14.9 (14.3)</td><td rowspan="1" colspan="1">0.37</td><td rowspan="1" colspan="1">12.3–14.5 (13.6)</td><td rowspan="1" colspan="1">0.66</td></tr><tr><td rowspan="1" colspan="1">Head depth<sub>2</sub>
                                    </td><td rowspan="1" colspan="1">18.0–20.4 (19.2)</td><td rowspan="1" colspan="1">0.80</td><td rowspan="1" colspan="1">19.2</td><td rowspan="1" colspan="1">19.8–20.8 (20.3)</td><td rowspan="1" colspan="1">0.42</td><td rowspan="1" colspan="1">18.0–19.1 (18.7)</td><td rowspan="1" colspan="1">0.28</td><td rowspan="1" colspan="1">16.5–18.8 (17.5)</td><td rowspan="1" colspan="1">0.73</td></tr><tr><td rowspan="1" colspan="1">Eye diameter</td><td rowspan="1" colspan="1">7.3– 9.1 (8.2)</td><td rowspan="1" colspan="1">0.58</td><td rowspan="1" colspan="1">7.6</td><td rowspan="1" colspan="1">8.1–9.3 (8.7)</td><td rowspan="1" colspan="1">0.48</td><td rowspan="1" colspan="1">7.0–7.7 (7.4)</td><td rowspan="1" colspan="1">0.24</td><td rowspan="1" colspan="1">6.6–8.9 (7.7)</td><td rowspan="1" colspan="1">0.71</td></tr><tr><td rowspan="1" colspan="1">Snout length</td><td rowspan="1" colspan="1">6.0–7.7 (6.8)</td><td rowspan="1" colspan="1">0.49</td><td rowspan="1" colspan="1">6.2</td><td rowspan="1" colspan="1">6.4–8.0 (7.0)</td><td rowspan="1" colspan="1">0.49</td><td rowspan="1" colspan="1">6.4–7.3 (6.8)</td><td rowspan="1" colspan="1">0.24</td><td rowspan="1" colspan="1">6.3–7.6 (6.9)</td><td rowspan="1" colspan="1">0.42</td></tr><tr><td rowspan="1" colspan="1">Interorbital width</td><td rowspan="1" colspan="1">7.1–8.4 (7.7)</td><td rowspan="1" colspan="1">0.36</td><td rowspan="1" colspan="1">8.0</td><td rowspan="1" colspan="1">8.4–9.5 (8.9)</td><td rowspan="1" colspan="1">0.39</td><td rowspan="1" colspan="1">6.9–8.0 (7.3)</td><td rowspan="1" colspan="1">0.42</td><td rowspan="1" colspan="1">6.3–7.5 (6.9)</td><td rowspan="1" colspan="1">0.33</td></tr><tr><td rowspan="1" colspan="1">Snout width at nostrils </td><td rowspan="1" colspan="1">6.8–9.8 (8.3)</td><td rowspan="1" colspan="1">0.96</td><td rowspan="1" colspan="1">9.4</td><td rowspan="1" colspan="1">7.8–9.9 (8.6)</td><td rowspan="1" colspan="1">0.68</td><td rowspan="1" colspan="1">9.2–10.3 (9.6)</td><td rowspan="1" colspan="1">0.36</td><td rowspan="1" colspan="1">8.7–10.7 (9.4)</td><td rowspan="1" colspan="1">0.35</td></tr></tbody></table></table-wrap></tp:treatment-sec><tp:treatment-sec><!--Section generated to contain objects referenced in tp:taxon-treatment.--><fig id="F2" position="float" orientation="portrait"><label>Figure 2.</label><caption><p><italic><tp:taxon-name>Alburnoides manyasensis</tp:taxon-name></italic> sp. n. Radiograph of a paratype, FFR 01073, 74 mm SL.Arrow shows first caudal vertebra.</p></caption><graphic xmlns:xlink="http://www.w3.org/1999/xlink" xlink:href="ZooKeys-276-085-g002.jpg" position="float" orientation="portrait" xlink:type="simple"/></fig><table-wrap position="float" orientation="portrait" id="T3"><label>Table 3.</label><caption><p>Frequency of occurrence of meristic characters in five <italic><tp:taxon-name>Alburnoides</tp:taxon-name></italic> species distributed in Turkey.</p></caption><table><tbody><tr><td rowspan="1" colspan="1"/><td rowspan="1" colspan="17"><bold>Lateral-line scales</bold>
                        </td></tr><tr><td rowspan="1" colspan="1"/><td rowspan="1" colspan="1">42</td><td rowspan="1" colspan="1">43</td><td rowspan="1" colspan="1">44</td><td rowspan="1" colspan="1">45</td><td rowspan="1" colspan="1">46</td><td rowspan="1" colspan="1">47</td><td rowspan="1" colspan="1">48</td><td rowspan="1" colspan="1">49</td><td rowspan="1" colspan="1">50</td><td rowspan="1" colspan="1">51</td><td rowspan="1" colspan="1">52</td><td rowspan="1" colspan="1">53</td><td rowspan="1" colspan="1">54</td><td rowspan="1" colspan="1">55</td><td rowspan="1" colspan="1">56</td><td rowspan="1" colspan="1">57</td><td rowspan="1" colspan="1">Mean</td></tr><tr><td rowspan="1" colspan="1"><italic><tp:taxon-name>Alburnoides manyasensis</tp:taxon-name></italic>, n=25
                        </td><td rowspan="1" colspan="1">–</td><td rowspan="1" colspan="1">–</td><td rowspan="1" colspan="1">–</td><td rowspan="1" colspan="1">–</td><td rowspan="1" colspan="1">–</td><td rowspan="1" colspan="1">2</td><td rowspan="1" colspan="1">3</td><td rowspan="1" colspan="1">1</td><td rowspan="1" colspan="1">3</td><td rowspan="1" colspan="1">5</td><td rowspan="1" colspan="1">5</td><td rowspan="1" colspan="1">4</td><td rowspan="1" colspan="1">–</td><td rowspan="1" colspan="1">2</td><td rowspan="1" colspan="1">–</td><td rowspan="1" colspan="1">–</td><td rowspan="1" colspan="1">50.9</td></tr><tr><td rowspan="1" colspan="1"><italic><tp:taxon-name>Alburnoides cf smyrnae</tp:taxon-name></italic>, n=8
                        </td><td rowspan="1" colspan="1">1</td><td rowspan="1" colspan="1">3</td><td rowspan="1" colspan="1">1</td><td rowspan="1" colspan="1">1</td><td rowspan="1" colspan="1">1</td><td rowspan="1" colspan="1">1</td><td rowspan="1" colspan="1">–</td><td rowspan="1" colspan="1">–</td><td rowspan="1" colspan="1">–</td><td rowspan="1" colspan="1">–</td><td rowspan="1" colspan="1">–</td><td rowspan="1" colspan="1">–</td><td rowspan="1" colspan="1">–</td><td rowspan="1" colspan="1">–</td><td rowspan="1" colspan="1">–</td><td rowspan="1" colspan="1">–</td><td rowspan="1" colspan="1">44.3</td></tr><tr><td rowspan="1" colspan="1"><italic><tp:taxon-name>Alburnoides tzanevi</tp:taxon-name></italic>, n=17
                        </td><td rowspan="1" colspan="1">–</td><td rowspan="1" colspan="1">1</td><td rowspan="1" colspan="1">1</td><td rowspan="1" colspan="1">–</td><td rowspan="1" colspan="1">3</td><td rowspan="1" colspan="1">4</td><td rowspan="1" colspan="1">1</td><td rowspan="1" colspan="1">–</td><td rowspan="1" colspan="1">4</td><td rowspan="1" colspan="1">1</td><td rowspan="1" colspan="1">2</td><td rowspan="1" colspan="1">–</td><td rowspan="1" colspan="1">–</td><td rowspan="1" colspan="1">–</td><td rowspan="1" colspan="1">–</td><td rowspan="1" colspan="1">–</td><td rowspan="1" colspan="1">48</td></tr><tr><td rowspan="1" colspan="1"><italic><tp:taxon-name>Alburnoides fasciatus</tp:taxon-name></italic>, n= 30
                        </td><td rowspan="1" colspan="1">–</td><td rowspan="1" colspan="1">–</td><td rowspan="1" colspan="1">–</td><td rowspan="1" colspan="1">–</td><td rowspan="1" colspan="1">–</td><td rowspan="1" colspan="1">1</td><td rowspan="1" colspan="1">4</td><td rowspan="1" colspan="1">8</td><td rowspan="1" colspan="1">7</td><td rowspan="1" colspan="1">3</td><td rowspan="1" colspan="1">6</td><td rowspan="1" colspan="1">–</td><td rowspan="1" colspan="1">1</td><td rowspan="1" colspan="1">–</td><td rowspan="1" colspan="1">–</td><td rowspan="1" colspan="1">–</td><td rowspan="1" colspan="1">50</td></tr><tr><td rowspan="1" colspan="1"><italic><tp:taxon-name>Alburnoides eichwaldii</tp:taxon-name></italic>, n= 38
                        </td><td rowspan="1" colspan="1">–</td><td rowspan="1" colspan="1">–</td><td rowspan="1" colspan="1">–</td><td rowspan="1" colspan="1">–</td><td rowspan="1" colspan="1">–</td><td rowspan="1" colspan="1">–</td><td rowspan="1" colspan="1">5</td><td rowspan="1" colspan="1">3</td><td rowspan="1" colspan="1">2</td><td rowspan="1" colspan="1">5</td><td rowspan="1" colspan="1">8</td><td rowspan="1" colspan="1">8</td><td rowspan="1" colspan="1">2</td><td rowspan="1" colspan="1">3</td><td rowspan="1" colspan="1">–</td><td rowspan="1" colspan="1">1</td><td rowspan="1" colspan="1">51.7</td></tr><tr><td rowspan="1" colspan="1"/><td rowspan="1" colspan="5"><bold>Scales above lateral line</bold>
                        </td><td rowspan="1" colspan="4"><bold>Scales below lateral line</bold>
                        </td><td rowspan="1" colspan="8"><bold>Branched anal-fin rays</bold>
                        </td></tr><tr><td rowspan="1" colspan="1"/><td rowspan="1" colspan="1">9</td><td rowspan="1" colspan="1">10</td><td rowspan="1" colspan="1">11</td><td rowspan="1" colspan="1">12</td><td rowspan="1" colspan="1">Mean</td><td rowspan="1" colspan="1">4</td><td rowspan="1" colspan="1">5</td><td rowspan="1" colspan="1">6</td><td rowspan="1" colspan="1">Mean</td><td rowspan="1" colspan="1">10</td><td rowspan="1" colspan="1">11</td><td rowspan="1" colspan="1">12</td><td rowspan="1" colspan="1">13</td><td rowspan="1" colspan="1">14</td><td rowspan="1" colspan="1">15</td><td rowspan="1" colspan="2">Mean</td></tr><tr><td rowspan="1" colspan="1"><italic><tp:taxon-name>Alburnoides manyasensis</tp:taxon-name></italic>, n=25
                        </td><td rowspan="1" colspan="1">1</td><td rowspan="1" colspan="1">8</td><td rowspan="1" colspan="1">14</td><td rowspan="1" colspan="1">2</td><td rowspan="1" colspan="1">10.7</td><td rowspan="1" colspan="1">5</td><td rowspan="1" colspan="1">20</td><td rowspan="1" colspan="1">–</td><td rowspan="1" colspan="1">4.2</td><td rowspan="1" colspan="1">2</td><td rowspan="1" colspan="1">9</td><td rowspan="1" colspan="1">14</td><td rowspan="1" colspan="1">–</td><td rowspan="1" colspan="1">–</td><td rowspan="1" colspan="1">–</td><td rowspan="1" colspan="2">11.5</td></tr><tr><td rowspan="1" colspan="1"><italic><tp:taxon-name>Alburnoides cf smyrnae</tp:taxon-name></italic>, n=8
                        </td><td rowspan="1" colspan="1">3</td><td rowspan="1" colspan="1">5</td><td rowspan="1" colspan="1">–</td><td rowspan="1" colspan="1">–</td><td rowspan="1" colspan="1">9.6</td><td rowspan="1" colspan="1">8</td><td rowspan="1" colspan="1">–</td><td rowspan="1" colspan="1">–</td><td rowspan="1" colspan="1">8</td><td rowspan="1" colspan="1">–</td><td rowspan="1" colspan="1">–</td><td rowspan="1" colspan="1">1</td><td rowspan="1" colspan="1">4</td><td rowspan="1" colspan="1">2</td><td rowspan="1" colspan="1">–</td><td rowspan="1" colspan="2">13</td></tr><tr><td rowspan="1" colspan="1"><italic><tp:taxon-name>Alburnoides tzanevi</tp:taxon-name></italic>, n=17
                        </td><td rowspan="1" colspan="1">16</td><td rowspan="1" colspan="1">1</td><td rowspan="1" colspan="1">–</td><td rowspan="1" colspan="1">–</td><td rowspan="1" colspan="1">9.1</td><td rowspan="1" colspan="1">17</td><td rowspan="1" colspan="1">–</td><td rowspan="1" colspan="1">–</td><td rowspan="1" colspan="1">4</td><td rowspan="1" colspan="1">–</td><td rowspan="1" colspan="1">6</td><td rowspan="1" colspan="1">11</td><td rowspan="1" colspan="1">–</td><td rowspan="1" colspan="1">–</td><td rowspan="1" colspan="1">–</td><td rowspan="1" colspan="2">11.6</td></tr><tr><td rowspan="1" colspan="1"><italic><tp:taxon-name>Alburnoides fasciatus</tp:taxon-name></italic>, n=30
                        </td><td rowspan="1" colspan="1">1</td><td rowspan="1" colspan="1">24</td><td rowspan="1" colspan="1">5</td><td rowspan="1" colspan="1">–</td><td rowspan="1" colspan="1">10.1</td><td rowspan="1" colspan="1">3</td><td rowspan="1" colspan="1">27</td><td rowspan="1" colspan="1">–</td><td rowspan="1" colspan="1">4.9</td><td rowspan="1" colspan="1">–</td><td rowspan="1" colspan="1">–</td><td rowspan="1" colspan="1">–</td><td rowspan="1" colspan="1">16</td><td rowspan="1" colspan="1">12</td><td rowspan="1" colspan="1">2</td><td rowspan="1" colspan="2">13.5</td></tr><tr><td rowspan="1" colspan="1"><italic><tp:taxon-name>Alburnoides eichwaldii</tp:taxon-name></italic>, n=38
                        </td><td rowspan="1" colspan="1">11</td><td rowspan="1" colspan="1">23</td><td rowspan="1" colspan="1">4</td><td rowspan="1" colspan="1">–</td><td rowspan="1" colspan="1">9.8</td><td rowspan="1" colspan="1">4</td><td rowspan="1" colspan="1">32</td><td rowspan="1" colspan="1">2</td><td rowspan="1" colspan="1">4.9</td><td rowspan="1" colspan="1">–</td><td rowspan="1" colspan="1">3</td><td rowspan="1" colspan="1">20</td><td rowspan="1" colspan="1">13</td><td rowspan="1" colspan="1">2</td><td rowspan="1" colspan="1">–</td><td rowspan="1" colspan="2">12.4</td></tr><tr><td rowspan="1" colspan="1"/><td rowspan="1" colspan="5"><bold>Total vertebrae</bold>
                        </td><td rowspan="1" colspan="4"><bold>Abdominal vertebrae</bold>
                        </td><td rowspan="1" colspan="5"><bold>Caudal vertebrae</bold>
                        </td><td rowspan="1" colspan="1"/><td rowspan="1" colspan="1"/><td rowspan="1" colspan="1"/></tr><tr><td rowspan="1" colspan="1"/><td rowspan="1" colspan="1">40</td><td rowspan="1" colspan="1">41</td><td rowspan="1" colspan="1">42</td><td rowspan="1" colspan="1">43</td><td rowspan="1" colspan="1">Mean</td><td rowspan="1" colspan="1">20</td><td rowspan="1" colspan="1">21</td><td rowspan="1" colspan="1">22</td><td rowspan="1" colspan="1">Mean</td><td rowspan="1" colspan="1">19</td><td rowspan="1" colspan="1">20</td><td rowspan="1" colspan="1">21</td><td rowspan="1" colspan="1">22</td><td rowspan="1" colspan="4">Mean</td></tr><tr><td rowspan="1" colspan="1"><italic><tp:taxon-name>Alburnoides manyasensis</tp:taxon-name></italic>, n=10
                        </td><td rowspan="1" colspan="1">3</td><td rowspan="1" colspan="1">5</td><td rowspan="1" colspan="1">2</td><td rowspan="1" colspan="1">–</td><td rowspan="1" colspan="1">40.9</td><td rowspan="1" colspan="1">1</td><td rowspan="1" colspan="1">8</td><td rowspan="1" colspan="1">1</td><td rowspan="1" colspan="1">21</td><td rowspan="1" colspan="1">2</td><td rowspan="1" colspan="1">6</td><td rowspan="1" colspan="1">2</td><td rowspan="1" colspan="1">–</td><td rowspan="1" colspan="4">20</td></tr><tr><td rowspan="1" colspan="1"><italic><tp:taxon-name>Alburnoides</tp:taxon-name></italic> cf <italic>smyrnae</italic>, n=8
                        </td><td rowspan="1" colspan="1">–</td><td rowspan="1" colspan="1">6</td><td rowspan="1" colspan="1">2</td><td rowspan="1" colspan="1">–</td><td rowspan="1" colspan="1">41.3</td><td rowspan="1" colspan="1">3</td><td rowspan="1" colspan="1">5</td><td rowspan="1" colspan="1">–</td><td rowspan="1" colspan="1">20.6</td><td rowspan="1" colspan="1">–</td><td rowspan="1" colspan="1">6</td><td rowspan="1" colspan="1">2</td><td rowspan="1" colspan="1">–</td><td rowspan="1" colspan="4">20.3</td></tr><tr><td rowspan="1" colspan="1"><italic><tp:taxon-name>Alburnoides tzanevi</tp:taxon-name></italic>, n=9
                        </td><td rowspan="1" colspan="1">1</td><td rowspan="1" colspan="1">3</td><td rowspan="1" colspan="1">5</td><td rowspan="1" colspan="1">–</td><td rowspan="1" colspan="1">41.4</td><td rowspan="1" colspan="1">2</td><td rowspan="1" colspan="1">5</td><td rowspan="1" colspan="1">2</td><td rowspan="1" colspan="1">21</td><td rowspan="1" colspan="1">–</td><td rowspan="1" colspan="1">6</td><td rowspan="1" colspan="1">2</td><td rowspan="1" colspan="1">1</td><td rowspan="1" colspan="4">20.4</td></tr><tr><td rowspan="1" colspan="1"><italic><tp:taxon-name>Alburnoides fasciatus</tp:taxon-name></italic>, n=10
                        </td><td rowspan="1" colspan="1">–</td><td rowspan="1" colspan="1">4</td><td rowspan="1" colspan="1">5</td><td rowspan="1" colspan="1">1</td><td rowspan="1" colspan="1">41.7</td><td rowspan="1" colspan="1">–</td><td rowspan="1" colspan="1">5</td><td rowspan="1" colspan="1">5</td><td rowspan="1" colspan="1">21.5</td><td rowspan="1" colspan="1">2</td><td rowspan="1" colspan="1">4</td><td rowspan="1" colspan="1">4</td><td rowspan="1" colspan="1">–</td><td rowspan="1" colspan="4">20.2</td></tr><tr><td rowspan="1" colspan="1"><italic><tp:taxon-name>Alburnoides eichwaldii</tp:taxon-name></italic>, n=10
                        </td><td rowspan="1" colspan="1">–</td><td rowspan="1" colspan="1">–</td><td rowspan="1" colspan="1">10</td><td rowspan="1" colspan="1">–</td><td rowspan="1" colspan="1">42</td><td rowspan="1" colspan="1">–</td><td rowspan="1" colspan="1">10</td><td rowspan="1" colspan="1">–</td><td rowspan="1" colspan="1">21</td><td rowspan="1" colspan="1">–</td><td rowspan="1" colspan="1">–</td><td rowspan="1" colspan="1">10</td><td rowspan="1" colspan="1">–</td><td rowspan="1" colspan="4">21</td></tr></tbody></table></table-wrap><fig id="F1" position="float" orientation="portrait"><label>Figure 1.</label><caption><p>Distribution of named <italic><tp:taxon-name>Alburnoides</tp:taxon-name></italic> species in Turkey: <italic><tp:taxon-name>Alburnoides manyasensis</tp:taxon-name></italic> (∆), <italic><tp:taxon-name>Alburnoides</tp:taxon-name></italic> cf. <italic>smyrnae</italic> ( █ ) <italic><tp:taxon-name>Alburnoides tzanevi</tp:taxon-name></italic> (■), <italic><tp:taxon-name>Alburnoides fasciatus</tp:taxon-name></italic> (+), and <italic><tp:taxon-name>Alburnoides eichwaldii</tp:taxon-name></italic> (□).</p></caption><graphic xmlns:xlink="http://www.w3.org/1999/xlink" xlink:href="ZooKeys-276-085-g001.jpg" position="float" orientation="portrait" xlink:type="simple"/></fig></tp:treatment-sec></tp:taxon-treatment>
